# Supplementary material for: Heat Release by Isolated Mouse Brain Mitochondria Detected with Diamond Thermometer
Source: Nanomaterials (Basel). 2022 Dec 25;13(1):98. doi: 10.3390/nano13010098 (PMC9823591; doi:10.3390/nano13010098)
Supplement: Supplementary file 1 [file nanomaterials-13-00098-s001.zip]

Archive with 1 entries (1 files):
- nanomaterials-2087354-supplementary.pdf
